# Supplementary material for: Methionine Supplementation Alleviates the Germ Cell Apoptosis Increased by Maternal Caffeine Intake in a C. elegans Model
Source: Nutrients. 2024 Mar 20;16(6):894. doi: 10.3390/nu16060894 (PMC10974396; doi:10.3390/nu16060894)
Supplement: Supplementary file 1 [file nutrients-16-00894-s001.zip]

Archive with 1 entries (1 files):
- nutrients-2909502-supplementary.pdf
